# Supplementary material for: Radiation of members of the Soroserishookeriana complex (Asteraceae) on the Qinghai-Tibetan Plateau and their proposed taxonomic treatment
Source: PhytoKeys. 2018 Dec 20;(114):11–25. doi: 10.3897/phytokeys.114.29914 (PMC6308221; doi:10.3897/phytokeys.114.29914)
Supplement: XML Treatment for Soroseris hookeriana subsp. occidentalis [file phytokeys.114.29914-treatment3.xml]

<!DOCTYPE tp:taxon-treatment
  PUBLIC "-//TaxonX//DTD Taxonomic Treatment Publishing DTD v0 20100105//EN" "tax-treatment-NSO.dtd">
<tp:taxon-treatment xmlns:tp="http://www.plazi.org/taxpub"><tp:treatment-meta><kwd-group><label>Taxon classification</label><kwd><named-content xmlns:xlink="http://www.w3.org/1999/xlink" content-type="kingdom">Plantae</named-content></kwd><kwd><named-content xmlns:xlink="http://www.w3.org/1999/xlink" content-type="order">Asterales</named-content></kwd><kwd><named-content xmlns:xlink="http://www.w3.org/1999/xlink" content-type="family">Asteraceae</named-content></kwd></kwd-group><mixed-citation publication-type="journal"><person-group><name><surname>Heng</surname><given-names>La-Mei</given-names></name><name><surname>Zheng</surname><given-names>Yu-Lin</given-names></name><name><surname>Zhao</surname><given-names>Yong-Bao</given-names></name><name><surname>Wang</surname><given-names>Yu-Jin</given-names></name></person-group><article-title>Radiation of members of the <italic><tp:taxon-name><tp:taxon-name-part taxon-name-part-type="genus" reg="Soroseris">Soroseris</tp:taxon-name-part><tp:taxon-name-part taxon-name-part-type="species" reg="hookeriana">hookeriana</tp:taxon-name-part></tp:taxon-name></italic> complex (<tp:taxon-name><tp:taxon-name-part taxon-name-part-type="family">Asteraceae</tp:taxon-name-part></tp:taxon-name>) on the Qinghai-Tibetan Plateau and their proposed taxonomic treatment</article-title><source>PhytoKeys</source><day>20</day><month>12</month><year>2018</year><volume>2018</volume><issue>114</issue><fpage>11</fpage><lpage>25</lpage><pub-id pub-id-type="doi">10.3897/phytokeys.114.29914</pub-id></mixed-citation></tp:treatment-meta><tp:nomenclature><tp:taxon-name>
              <tp:taxon-name-part taxon-name-part-type="genus" reg="Soroseris">Soroseris</tp:taxon-name-part>
              <tp:taxon-name-part taxon-name-part-type="species" reg="hookeriana">hookeriana</tp:taxon-name-part>
              <tp:taxon-name-part taxon-name-part-type="infraspecific-rank">subsp.</tp:taxon-name-part>
              <tp:taxon-name-part taxon-name-part-type="subspecies" reg="occidentalis">occidentalis</tp:taxon-name-part>
              <object-id xmlns:xlink="http://www.w3.org/1999/xlink" content-type="ipni" xlink:type="simple">urn:lsid:ipni.org:names:60477691-2</object-id>
            </tp:taxon-name><tp:taxon-authority>(Stebbins) Yu.J. Wang &amp; L.M. Heng</tp:taxon-authority><tp:taxon-status xmlns:xlink="http://www.w3.org/1999/xlink" xlink:type="simple">comb. nov.</tp:taxon-status><tp:nomenclature-citation-list><tp:nomenclature-citation><tp:taxon-name>
                  <tp:taxon-name-part taxon-name-part-type="genus" reg="Soroseris"/>
                  <tp:taxon-name-part taxon-name-part-type="species" reg="gillii"/>
                  <tp:taxon-name-part taxon-name-part-type="subspecies" reg="occidentalis"/>
                </tp:taxon-name><comment>≡<tp:taxon-name><tp:taxon-name-part taxon-name-part-type="genus" reg="Soroseris">Soroseris</tp:taxon-name-part><tp:taxon-name-part taxon-name-part-type="species" reg="gillii">gillii</tp:taxon-name-part><tp:taxon-name-part taxon-name-part-type="infraspecific-rank">subsp.</tp:taxon-name-part><tp:taxon-name-part taxon-name-part-type="subspecies" reg="occidentalis">occidentalis</tp:taxon-name-part></tp:taxon-name> Stebbins in Mem. Torrey Bot. Club. 19 (3): 44. 1940 (Type: K000250154); Babcock in Univ. Calif. Publ. Bot. 22: 922. 1937; S. Y. Hu in Quart. Journ. Taiwan Mus. 21 (3–4): 166. 1968; ≡<tp:taxon-name><tp:taxon-name-part taxon-name-part-type="genus" reg="Soroseris">Soroseris</tp:taxon-name-part><tp:taxon-name-part taxon-name-part-type="species" reg="occidentalis">occidentalis</tp:taxon-name-part></tp:taxon-name> (Stebbins) Tzvelev in Bot. Zhurn. 92: 1753. 2007. </comment></tp:nomenclature-citation></tp:nomenclature-citation-list></tp:nomenclature></tp:taxon-treatment>
